# Supplementary material for: Heligmosomoides bakeri and Toxoplasma gondii co-infection leads to increased mortality associated with changes in immune resistance in the lymphoid compartment and disease pathology
Source: PLoS One. 2024 Jul 1;19(7):e0292408. doi: 10.1371/journal.pone.0292408 (PMC11216590; doi:10.1371/journal.pone.0292408)
Supplement: S1 Table — The total score for each animal was calculated by adding the score for the pathology associated with epithelial integrity and inflammatory cell infiltrate. (XLSX) [file pone.0292408.s012.xlsx]

## Sheet: SupTable 1 Intestine
Parameter	Definition	Score
PMN/ Inflammatory Cell Infiltrate	No pathology (PMN # <5)	0
	Mild Infiltration (5 < PMN # < 20)	1
	Moderate Infiltration (21 < PMN # < 60)	2
	Profound Infiltration (60 < PMN # )	3
Epithelium Integrity	Normal, continuous villi	1
	Sloughing off of epithelium	2
	Gaps of 1-10 cells per villi	3
	Gaps of >10 cells per villi	4
