# Supplementary material for: Heligmosomoides bakeri and Toxoplasma gondii co-infection leads to increased mortality associated with changes in immune resistance in the lymphoid compartment and disease pathology
Source: PLoS One. 2024 Jul 1;19(7):e0292408. doi: 10.1371/journal.pone.0292408 (PMC11216590; doi:10.1371/journal.pone.0292408)
Supplement: S2 Table — For the spleen, the total score for each animal was calculated by adding the score for the pathology associated with the follicle shape, the marginal zone and the germinal centre. For the liver, the total score for each animal was calculated by adding the score for the pathology associated with necrosis, the infiltrate size, the proportion of infiltrates and the nature of the perivascular infiltrates. (XLSX) [file pone.0292408.s013.xlsx]

## Sheet: SupTable 2 Spleen Liver
Parameter	Definition	Score
Follicle Shape. (Spleen)	All follicles are distinct and defined in shape.	1
	The majority of follicles are distinct in shape but some are damaged (75% vs. 25%).	2
	Approximately half of the follicles are damaged	3
	The majority of follicles are damaged, but some defined follicles are observed. (75% vs. 25%).	4
	All follicles are damaged, to the point where they are indistinguishable from the rest of the tissue.	5
Marginal Zone (Spleen)	> 50% of follicles have a thick marginal zone.	1
	> 50 % of follicles have a thin marginal zone.	2
	> 50 % of follicles have no observable marginal zone.	3
Germinal Center (Light Zone) (Spleen)	> 50% of follicles have a small germinal center.	1
	> 50% of follicles have a large germinal center.	2
	> 50% of follicles have no observable germinal center.	3
Necrosis. (Liver)	No necrosis observed	1
	Necrosis observed	2
Infiltrate Size (Liver)	All infiltrates observed are organized into small groups	1
	75% of infiltrates observed are organized into small groups and 25% into large groups	2
	50/50 split between small and large infiltrate groups	3
	100% of infiltrates are organized into large groups	4
Proportion of Infiltrates. (Liver)	Very few infiltrate groups are observed (e.g. 1-2)	1
	Some groups of infiltrates are observed.	2
	A medium number of infiltrates is observed.	3
	Many infiltrate groups are observed. They occupy the majority of the tissue.	4
	Infiltrate groups are distinguishable, and occupy most of the tissue.	5
	Infiltrate groups are indistinguishable and occupy the entire tissue.	6
Perivascular Infiltrates. (Liver)	Very few infiltrating leukocytes can be observed in the vessels.	1
	Infiltrating leukocytes are observed in small numbers leaving most of the vessels.	2
	Most of the vessels are surrounded by infiltrating leukocytes.	3
	All of the vessels are filled with infiltrating leukocytes.	4
